# Supplementary material for: Clinical Utility of Copy Number Abnormality Analysis in the Evaluation of Melanocytic Lesions for Diagnosis and Prognosis: An Evidence-Based Review from the Cancer Genomics Consortium Working Group for Melanocytic Lesions
Source: Genes (Basel). 2026 Mar 18;17(3):331. doi: 10.3390/genes17030331 (PMC13026022; doi:10.3390/genes17030331)
Supplement: Supplementary file 1 [file genes-17-00331-s001.zip]

Archive with 1 entries (1 files):
- genes-4198361-supplementary.pdf
